# Supplementary material for: The Amazon continuum dataset: quantitative metagenomic and metatranscriptomic inventories of the Amazon River plume, June 2010
Source: Microbiome. 2014 May 15;2:17. doi: 10.1186/2049-2618-2-17 (PMC4039049; doi:10.1186/2049-2618-2-17)
Supplement: Additional file 2 — Metadata. Metadata accompanying the metagenomic and metatranscriptomic datasets, including sample station locations,environmental conditions and library sizes and statistics. [file 2049-2618-2-17-S2.xlsx]

## Sheet: Site_Metadata
Site_name	Longitude	Latitude	Habitat_type	Site_Description	Region
Station 2	-54.512	10.2885	marine habitat	Amazon River Plume	Western Tropical North Atlantic Ocean
Station 3	-53.0005	7.2875	marine habitat	Amazon River Plume	Western Tropical North Atlantic Ocean
Station 10	-51.3608	4.8818	marine habitat	Amazon River Plume	Western Tropical North Atlantic Ocean
Station 23	-54.4213	10.6822	marine habitat	Amazon River Plume	Western Tropical North Atlantic Ocean
Station 25	-56.4267	11.3123	marine habitat	Amazon River Plume	Western Tropical North Atlantic Ocean
Station 27	-52.2197	12.4145	marine habitat	Amazon River Plume	Western Tropical North Atlantic Ocean

## Sheet: Sample_Metadata
Sample_Name	Library_Name	Collection_Time	sample_type	Site_Name	Sample_volume	Min_filter_size	Max_filter_size	Temperature (C°)	stdev_Temperature (C°)	Salinity (PSU)	stdev_Salinity (PSU)	Sample_depth (m)	stdev_Sample_depth (m)	pressure (Db)	stdev_pressure (Db)	density (kgm-2)	stdev_density (kgm-2)	sigma-theta	stdev_sigma-theta	oxygen (μmol/kg)	stdev_oxygen (μmol/kg)	oxygen_sat (pct)	stdev_oxygen_sat (pct)	beam_trans (pct)	stdev_beam_trans (pct)	beam_atten (m-1)	stdev_beam_atten (m-1)	fluorescence (mgm-3)	stdev_fluorescence (mgm-3)	turbidity (NTU)	stdev_turbidity (NTU)	surf_irradiance (μEm-2sec-1)	stdev_surf_irradiance (μEm-2sec-1)	corr_irradiance (pct)	stdev_corr_irradiance (pct)	PAR (μEm-2sec-1)	stdev_PAR (μEm-2sec-1)	bacteria_carb_prod (pmol leu/L/hr)	diss_inorg_carb
May-June 2010 Amazon Plume ≥ 2.0um Metagenome from Station 2 (ACM1)	ACM1	2010-05-25 07:55:00	Metagenome	Station 2	10.8	2	156	28.6307	0.0176953	31.7955	0.020158	4.47375	0.487038	4.4995	0.489971	1019.8	0.0164799	19.7821	0.0176339	196.254	0.53056	98.7013	0.293313	90.1291	0.0541047	0.415725	0.00241528	0.609038	0.0542101	1.16616	0.00591635	796.66	258.268	2.08946	0.140591	16.7086	5.9503	112.48	1802
May-June 2010 Amazon Plume 0.2 - 2.0um Metagenome from Station 2 (ACM2)	ACM2	2010-05-25 07:55:00	Metagenome	Station 2	10.8	0.2	2	28.6307	0.0176953	31.7955	0.020158	4.47375	0.487038	4.4995	0.489971	1019.8	0.0164799	19.7821	0.0176339	196.254	0.53056	98.7013	0.293313	90.1291	0.0541047	0.415725	0.00241528	0.609038	0.0542101	1.16616	0.00591635	796.66	258.268	2.08946	0.140591	16.7086	5.9503	112.48	1802
May-June 2010 Amazon Plume ≥ 2.0um Metagenome from Station 10 (ACM3)	ACM3	2010-06-05 07:49:00	Metagenome	Station 10	5.2	2	156	29.3628	0.0623175	22.5503	1.36059	4.25875	0.892705	4.2827	0.897785	1012.65	1.02222	12.6316	1.02068	251.557	22.2798	120.813	11.15	45.7952	1.14801	3.12555	0.101205	7.24705	0.540733	3.02253	0.132213	1913.71	1043.71	1.30321	1.29241	22.0831	33.1652	327.96	1373
May-June 2010 Amazon Plume 0.2 - 2.0um Metagenome from Station 10 (ACM4)	ACM4	2010-06-05 08:50:00	Metagenome	Station 10	4.8	0.2	2	29.3628	0.0623175	22.5503	1.36059	4.25875	0.892705	4.2827	0.897785	1012.65	1.02222	12.6316	1.02068	251.557	22.2798	120.813	11.15	45.7952	1.14801	3.12555	0.101205	7.24705	0.540733	3.02253	0.132213	1913.71	1043.71	1.30321	1.29241	22.0831	33.1652	327.96	1373
May-June 2010 Amazon Plume ≥ 2.0um Metagenome from Station 27 (ACM5)	ACM5	2010-06-21 08:43:00	Metagenome	Station 27	10.1	2	156	28.3996	0.0235987	36.0291	0.018056	3.89493	0.340068	3.91727	0.341998	1023.05	0.0211676	23.0374	0.0213379	188.385	0.393733	96.945	0.221629	95.4401	0.0721356	0.186693	0.00301484	0.0144133	0.00761839	1.06597	0.0349151	1621.32	970.752	4.21245	1.69095	80.3644	70.1059	16.11	2005
May-June 2010 Amazon Plume 0.2 - 2.0um Metagenome from Station 27 (ACM6)	ACM6	2010-06-21 07:55:00	Metagenome	Station 27	10	0.2	2	28.3996	0.0235987	36.0291	0.018056	3.89493	0.340068	3.91727	0.341998	1023.05	0.0211676	23.0374	0.0213379	188.385	0.393733	96.945	0.221629	95.4401	0.0721356	0.186693	0.00301484	0.0144133	0.00761839	1.06597	0.0349151	1621.32	970.752	4.21245	1.69095	80.3644	70.1059	16.11	2005
May-June 2010 Amazon Plume ≥ 2.0um Eukaryotic Metatranscriptome from Station 2 (ACM7)	ACM7	2010-05-25 07:55:00	PolyA-selective Metatranscriptome	Station 2	10.4	2	156	28.6307	0.0176953	31.7955	0.020158	4.47375	0.487038	4.4995	0.489971	1019.8	0.0164799	19.7821	0.0176339	196.254	0.53056	98.7013	0.293313	90.1291	0.0541047	0.415725	0.00241528	0.609038	0.0542101	1.16616	0.00591635	796.66	258.268	2.08946	0.140591	16.7086	5.9503	112.48	1802
May-June 2010 Amazon Plume ≥ 2.0um Eukaryotic Metatranscriptome from Station 10 (ACM8)	ACM8	2010-06-05 08:50:00	PolyA-selective Metatranscriptome	Station 10	5.5	2	156	29.3628	0.0623175	22.5503	1.36059	4.25875	0.892705	4.2827	0.897785	1012.65	1.02222	12.6316	1.02068	251.557	22.2798	120.813	11.15	45.7952	1.14801	3.12555	0.101205	7.24705	0.540733	3.02253	0.132213	1913.71	1043.71	1.30321	1.29241	22.0831	33.1652	327.96	1373
May-June 2010 Amazon Plume ≥ 2.0um Eukaryotic Metatranscriptome from Station 23 (ACM9)	ACM9	2010-06-16 09:04:00	PolyA-selective Metatranscriptome	Station 23	10.5	2	156	29.2183	0.0757728	26.4945	0.0427162	3.64105	0.483939	3.662	0.486601	1015.64	0.0190151	15.622	0.0183355	194.246	0.359739	95.3854	0.260845	93.8507	0.135259	0.253865	0.00575347	0.15747	0.0113201	1.10103	0.022518	1449.22	1045.6	2.01027	0.343263	27.9422	21.5538	79.8	1576
May-June 2010 Amazon Plume ≥ 2.0um Eukaryotic Metatranscriptome from Station 27 (ACM10)	ACM10	2010-06-21 08:43:00	PolyA-selective Metatranscriptome	Station 27	10.5	2	156	28.3996	0.0235987	36.0291	0.018056	3.89493	0.340068	3.91727	0.341998	1023.05	0.0211676	23.0374	0.0213379	188.385	0.393733	96.945	0.221629	95.4401	0.0721356	0.186693	0.00301484	0.0144133	0.00761839	1.06597	0.0349151	1621.32	970.752	4.21245	1.69095	80.3644	70.1059	16.11	2005
May-June 2010 Amazon Plume 0.2 - 2.0um Metatranscriptome from Station 10 (ACM11)	ACM11	2010-06-05 07:00:00	Non-selective Metatranscriptome	Station 10	5.9	0.2	2	29.3628	0.0623175	22.5503	1.36059	4.25875	0.892705	4.2827	0.897785	1012.65	1.02222	12.6316	1.02068	251.557	22.2798	120.813	11.15	45.7952	1.14801	3.12555	0.101205	7.24705	0.540733	3.02253	0.132213	1913.71	1043.71	1.30321	1.29241	22.0831	33.1652	327.96	1373
May-June 2010 Amazon Plume ≥ 2.0um Metatranscriptome from Station 10 (ACM12)	ACM12	2010-06-05 07:00:00	Non-selective Metatranscriptome	Station 10	5.9	2	156	29.3628	0.0623175	22.5503	1.36059	4.25875	0.892705	4.2827	0.897785	1012.65	1.02222	12.6316	1.02068	251.557	22.2798	120.813	11.15	45.7952	1.14801	3.12555	0.101205	7.24705	0.540733	3.02253	0.132213	1913.71	1043.71	1.30321	1.29241	22.0831	33.1652	327.96	1373
May-June 2010 Amazon Plume ≥ 2.0um Metatranscriptome from Station 23 (ACM13)	ACM13	2010-06-16 09:04:00	Non-selective Metatranscriptome	Station 23	9.9	2	156	29.2183	0.0757728	26.4945	0.0427162	3.64105	0.483939	3.662	0.486601	1015.64	0.0190151	15.622	0.0183355	194.246	0.359739	95.3854	0.260845	93.8507	0.135259	0.253865	0.00575347	0.15747	0.0113201	1.10103	0.022518	1449.22	1045.6	2.01027	0.343263	27.9422	21.5538	79.8	1576
May-June 2010 Amazon Plume 0.2 - 2.0um Metatranscriptome from Station 2 (ACM14)	ACM14	2010-05-25 07:10:00	Non-selective Metatranscriptome	Station 2	9.4	0.2	2	28.6307	0.0176953	31.7955	0.020158	4.47375	0.487038	4.4995	0.489971	1019.8	0.0164799	19.7821	0.0176339	196.254	0.53056	98.7013	0.293313	90.1291	0.0541047	0.415725	0.00241528	0.609038	0.0542101	1.16616	0.00591635	796.66	258.268	2.08946	0.140591	16.7086	5.9503	112.48	1802
May-June 2010 Amazon Plume ≥ 2.0um Metatranscriptome from Station 2 (ACM15)	ACM15	2010-05-25 07:10:00	Non-selective Metatranscriptome	Station 2	9.4	2	156	28.6307	0.0176953	31.7955	0.020158	4.47375	0.487038	4.4995	0.489971	1019.8	0.0164799	19.7821	0.0176339	196.254	0.53056	98.7013	0.293313	90.1291	0.0541047	0.415725	0.00241528	0.609038	0.0542101	1.16616	0.00591635	796.66	258.268	2.08946	0.140591	16.7086	5.9503	112.48	1802
May-June 2010 Amazon Plume 0.2 - 2.0um Metatranscriptome from Station 27 (ACM16)	ACM16	2010-06-21 09:28:00	Non-selective Metatranscriptome	Station 27	10.3	0.2	2	28.3996	0.0235987	36.0291	0.018056	3.89493	0.340068	3.91727	0.341998	1023.05	0.0211676	23.0374	0.0213379	188.385	0.393733	96.945	0.221629	95.4401	0.0721356	0.186693	0.00301484	0.0144133	0.00761839	1.06597	0.0349151	1621.32	970.752	4.21245	1.69095	80.3644	70.1059	16.11	2005
May-June 2010 Amazon Plume ≥ 2.0um Metatranscriptome from Station 27 (ACM17)	ACM17	2010-06-21 09:28:00	Non-selective Metatranscriptome	Station 27	10.3	2	156	28.3996	0.0235987	36.0291	0.018056	3.89493	0.340068	3.91727	0.341998	1023.05	0.0211676	23.0374	0.0213379	188.385	0.393733	96.945	0.221629	95.4401	0.0721356	0.186693	0.00301484	0.0144133	0.00761839	1.06597	0.0349151	1621.32	970.752	4.21245	1.69095	80.3644	70.1059	16.11	2005
May-June 2010 Amazon Plume 0.2 - 2.0um Metagenome from Station 3 (ACM18)	ACM18	2010-05-26 09:10:00	Metagenome	Station 3	10.2	0.2	2	28.8533	0.128334	30.8041	0.613429	3.75713	0.417856	3.77813	0.420056	1018.98	0.415808	18.9659	0.417456	188.261	0.597634	94.4261	0.283141	92.6929	0.106167	0.303525	0.00457876	0.279187	0.026427	1.11905	0.00913204	2690.35	68.3944	2.41689	1.22483	65.3836	33.9272	139.68	1846
May-June 2010 Amazon Plume ≥ 2.0um Metagenome from Station 3 (ACM19)	ACM19	2010-05-26 08:23:00	Metagenome	Station 3	10.4	2	156	28.8533	0.128334	30.8041	0.613429	3.75713	0.417856	3.77813	0.420056	1018.98	0.415808	18.9659	0.417456	188.261	0.597634	94.4261	0.283141	92.6929	0.106167	0.303525	0.00457876	0.279187	0.026427	1.11905	0.00913204	2690.35	68.3944	2.41689	1.22483	65.3836	33.9272	139.68	1846
May-June 2010 Amazon Plume 0.2 - 2.0um Metagenome from Station 23 (ACM20)	ACM20	2010-06-16 08:06:00	Metagenome	Station 23	10	0.2	2	29.2183	0.0757728	26.4945	0.0427162	3.64105	0.483939	3.662	0.486601	1015.64	0.0190151	15.622	0.0183355	194.246	0.359739	95.3854	0.260845	93.8507	0.135259	0.253865	0.00575347	0.15747	0.0113201	1.10103	0.022518	1449.22	1045.6	2.01027	0.343263	27.9422	21.5538	79.8	1576
May-June 2010 Amazon Plume ≥ 2.0um Metagenome from Station 23 (ACM21)	ACM21	2010-06-16 10:15:00	Metagenome	Station 23	10.8	2	156	29.2183	0.0757728	26.4945	0.0427162	3.64105	0.483939	3.662	0.486601	1015.64	0.0190151	15.622	0.0183355	194.246	0.359739	95.3854	0.260845	93.8507	0.135259	0.253865	0.00575347	0.15747	0.0113201	1.10103	0.022518	1449.22	1045.6	2.01027	0.343263	27.9422	21.5538	79.8	1576
May-June 2010 Amazon Plume 0.2 - 2.0um Metagenome from Station 25 (ACM22)	ACM22	2010-06-18 07:57:00	Metagenome	Station 25	9.4	0.2	2	29.2145	0.0906375	31.8733	0.026889	3.92687	0.190344	3.94935	0.191325	1019.66	0.0130921	19.6477	0.0132771	213.835	0.759766	108.6	0.524289	84.9218	0.339007	0.653791	0.0159704	0.989935	0.324209	1.22829	0.0184285	2057.58	925.742	3.41937	1.09491	73.7133	47.372	78.48	1775
May-June 2010 Amazon Plume ≥ 2.0um Metagenome from Station 25 (ACM23)	ACM23	2010-06-18 08:45:00	Metagenome	Station 25	4.85	2	156	29.2145	0.0906375	31.8733	0.026889	3.92687	0.190344	3.94935	0.191325	1019.66	0.0130921	19.6477	0.0132771	213.835	0.759766	108.6	0.524289	84.9218	0.339007	0.653791	0.0159704	0.989935	0.324209	1.22829	0.0184285	2057.58	925.742	3.41937	1.09491	73.7133	47.372	78.48	1775
May-June 2010 Amazon Plume 0.2 - 2.0um Metagenome from Station 2 (ACM24)	ACM24	2010-05-25 07:10:00	Metagenome	Station 2	4.85	0.2	2	28.6307	0.0176953	31.7955	0.020158	4.47375	0.487038	4.4995	0.489971	1019.8	0.0164799	19.7821	0.0176339	196.254	0.53056	98.7013	0.293313	90.1291	0.0541047	0.415725	0.00241528	0.609038	0.0542101	1.16616	0.00591635	796.66	258.268	2.08946	0.140591	16.7086	5.9503	112.48	1802
May-June 2010 Amazon Plume ≥ 2.0um Metagenome from Station 2 (ACM25)	ACM25	2010-05-25 08:39:00	Metagenome	Station 2	11.1	2	156	28.6307	0.0176953	31.7955	0.020158	4.47375	0.487038	4.4995	0.489971	1019.8	0.0164799	19.7821	0.0176339	196.254	0.53056	98.7013	0.293313	90.1291	0.0541047	0.415725	0.00241528	0.609038	0.0542101	1.16616	0.00591635	796.66	258.268	2.08946	0.140591	16.7086	5.9503	112.48	1802
May-June 2010 Amazon Plume ≥ 2.0um Eukaryotic Metatranscriptome from Station 3 (ACM26)	ACM26	2010-05-26 10:00:00	PolyA-selective Metatranscriptome	Station 3	10.8	2	156	28.8533	0.128334	30.8041	0.613429	3.75713	0.417856	3.77813	0.420056	1018.98	0.415808	18.9659	0.417456	188.261	0.597634	94.4261	0.283141	92.6929	0.106167	0.303525	0.00457876	0.279187	0.026427	1.11905	0.00913204	2690.35	68.3944	2.41689	1.22483	65.3836	33.9272	139.68	1846
May-June 2010 Amazon Plume ≥ 2.0um Eukaryotic Metatranscriptome from Station 10 (ACM27)	ACM27	2010-06-05 07:00:00	PolyA-selective Metatranscriptome	Station 10	7.4	2	156	29.3628	0.0623175	22.5503	1.36059	4.25875	0.892705	4.2827	0.897785	1012.65	1.02222	12.6316	1.02068	251.557	22.2798	120.813	11.15	45.7952	1.14801	3.12555	0.101205	7.24705	0.540733	3.02253	0.132213	1913.71	1043.71	1.30321	1.29241	22.0831	33.1652	327.96	1373
May-June 2010 Amazon Plume ≥ 2.0um Eukaryotic Metatranscriptome from Station 25 (ACM28)	ACM28	2010-06-18 07:57:00	PolyA-selective Metatranscriptome	Station 25	10.4	2	156	29.2145	0.0906375	31.8733	0.026889	3.92687	0.190344	3.94935	0.191325	1019.66	0.0130921	19.6477	0.0132771	213.835	0.759766	108.6	0.524289	84.9218	0.339007	0.653791	0.0159704	0.989935	0.324209	1.22829	0.0184285	2057.58	925.742	3.41937	1.09491	73.7133	47.372	78.48	1775
May-June 2010 Amazon Plume 0.2 - 2.0um Metatranscriptome from Station 10 (ACM29)	ACM29	2010-06-05 07:49:00	Non-selective Metatranscriptome	Station 10	4.8	0.2	2	29.3628	0.0623175	22.5503	1.36059	4.25875	0.892705	4.2827	0.897785	1012.65	1.02222	12.6316	1.02068	251.557	22.2798	120.813	11.15	45.7952	1.14801	3.12555	0.101205	7.24705	0.540733	3.02253	0.132213	1913.71	1043.71	1.30321	1.29241	22.0831	33.1652	327.96	1373
May-June 2010 Amazon Plume ≥ 2.0um Metatranscriptome from Station 10 (ACM30)	ACM30	2010-06-05 08:50:00	Non-selective Metatranscriptome	Station 10	3.3	2	156	29.3628	0.0623175	22.5503	1.36059	4.25875	0.892705	4.2827	0.897785	1012.65	1.02222	12.6316	1.02068	251.557	22.2798	120.813	11.15	45.7952	1.14801	3.12555	0.101205	7.24705	0.540733	3.02253	0.132213	1913.71	1043.71	1.30321	1.29241	22.0831	33.1652	327.96	1373
May-June 2010 Amazon Plume 0.2 - 2.0um Metatranscriptome from Station 3 (ACM31)	ACM31	2010-05-26 10:00:00	Non-selective Metatranscriptome	Station 3	10.3	0.2	2	28.8533	0.128334	30.8041	0.613429	3.75713	0.417856	3.77813	0.420056	1018.98	0.415808	18.9659	0.417456	188.261	0.597634	94.4261	0.283141	92.6929	0.106167	0.303525	0.00457876	0.279187	0.026427	1.11905	0.00913204	2690.35	68.3944	2.41689	1.22483	65.3836	33.9272	139.68	1846
May-June 2010 Amazon Plume ≥ 2.0um Metatranscriptome from Station 3 (ACM32)	ACM32	2010-05-26 08:23:00	Non-selective Metatranscriptome	Station 3	10.4	2	156	28.8533	0.128334	30.8041	0.613429	3.75713	0.417856	3.77813	0.420056	1018.98	0.415808	18.9659	0.417456	188.261	0.597634	94.4261	0.283141	92.6929	0.106167	0.303525	0.00457876	0.279187	0.026427	1.11905	0.00913204	2690.35	68.3944	2.41689	1.22483	65.3836	33.9272	139.68	1846
May-June 2010 Amazon Plume 0.2 - 2.0um Metatranscriptome from Station 23 (ACM33)	ACM33	2010-06-16 09:04:00	Non-selective Metatranscriptome	Station 23	10.3	0.2	2	29.2183	0.0757728	26.4945	0.0427162	3.64105	0.483939	3.662	0.486601	1015.64	0.0190151	15.622	0.0183355	194.246	0.359739	95.3854	0.260845	93.8507	0.135259	0.253865	0.00575347	0.15747	0.0113201	1.10103	0.022518	1449.22	1045.6	2.01027	0.343263	27.9422	21.5538	79.8	1576
May-June 2010 Amazon Plume 0.2 - 2.0um Metatranscriptome from Station 25 (ACM34)	ACM34	2010-06-18 07:57:00	Non-selective Metatranscriptome	Station 25	8	0.2	2	29.2145	0.0906375	31.8733	0.026889	3.92687	0.190344	3.94935	0.191325	1019.66	0.0130921	19.6477	0.0132771	213.835	0.759766	108.6	0.524289	84.9218	0.339007	0.653791	0.0159704	0.989935	0.324209	1.22829	0.0184285	2057.58	925.742	3.41937	1.09491	73.7133	47.372	78.48	1775
May-June 2010 Amazon Plume ≥ 2.0um Metatranscriptome from Station 25 (ACM35)	ACM35	2010-06-18 07:57:00	Non-selective Metatranscriptome	Station 25	8	2	156	29.2145	0.0906375	31.8733	0.026889	3.92687	0.190344	3.94935	0.191325	1019.66	0.0130921	19.6477	0.0132771	213.835	0.759766	108.6	0.524289	84.9218	0.339007	0.653791	0.0159704	0.989935	0.324209	1.22829	0.0184285	2057.58	925.742	3.41937	1.09491	73.7133	47.372	78.48	1775
May-June 2010 Amazon Plume 0.2 - 2.0um Metagenome from Station 10 (ACM36)	ACM36	2010-06-05 07:49:00	Metagenome	Station 10	5.2	0.2	2	29.3628	0.0623175	22.5503	1.36059	4.25875	0.892705	4.2827	0.897785	1012.65	1.02222	12.6316	1.02068	251.557	22.2798	120.813	11.15	45.7952	1.14801	3.12555	0.101205	7.24705	0.540733	3.02253	0.132213	1913.71	1043.71	1.30321	1.29241	22.0831	33.1652	327.96	1373
May-June 2010 Amazon Plume ≥ 2.0um Metagenome from Station 10 (ACM37)	ACM37	2010-06-05 08:50:00	Metagenome	Station 10	4.8	2	156	29.3628	0.0623175	22.5503	1.36059	4.25875	0.892705	4.2827	0.897785	1012.65	1.02222	12.6316	1.02068	251.557	22.2798	120.813	11.15	45.7952	1.14801	3.12555	0.101205	7.24705	0.540733	3.02253	0.132213	1913.71	1043.71	1.30321	1.29241	22.0831	33.1652	327.96	1373
May-June 2010 Amazon Plume 0.2 - 2.0um Metagenome from Station 23 (ACM38)	ACM38	2010-06-16 10:15:00	Metagenome	Station 23	10.8	0.2	2	29.2183	0.0757728	26.4945	0.0427162	3.64105	0.483939	3.662	0.486601	1015.64	0.0190151	15.622	0.0183355	194.246	0.359739	95.3854	0.260845	93.8507	0.135259	0.253865	0.00575347	0.15747	0.0113201	1.10103	0.022518	1449.22	1045.6	2.01027	0.343263	27.9422	21.5538	79.8	1576
May-June 2010 Amazon Plume ≥ 2.0um Metagenome from Station 23 (ACM39)	ACM39	2010-06-16 08:06:00	Metagenome	Station 23	10	2	156	29.2183	0.0757728	26.4945	0.0427162	3.64105	0.483939	3.662	0.486601	1015.64	0.0190151	15.622	0.0183355	194.246	0.359739	95.3854	0.260845	93.8507	0.135259	0.253865	0.00575347	0.15747	0.0113201	1.10103	0.022518	1449.22	1045.6	2.01027	0.343263	27.9422	21.5538	79.8	1576
May-June 2010 Amazon Plume 0.2 - 2.0um Metagenome from Station 3 (ACM40)	ACM40	2010-05-26 10:00:00	Metagenome	Station 3	10.4	0.2	2	28.8533	0.128334	30.8041	0.613429	3.75713	0.417856	3.77813	0.420056	1018.98	0.415808	18.9659	0.417456	188.261	0.597634	94.4261	0.283141	92.6929	0.106167	0.303525	0.00457876	0.279187	0.026427	1.11905	0.00913204	2690.35	68.3944	2.41689	1.22483	65.3836	33.9272	139.68	1846
May-June 2010 Amazon Plume ≥ 2.0um Metagenome from Station 3 (ACM41)	ACM41	2010-05-26 10:00:00	Metagenome	Station 3	10.4	2	156	28.8533	0.128334	30.8041	0.613429	3.75713	0.417856	3.77813	0.420056	1018.98	0.415808	18.9659	0.417456	188.261	0.597634	94.4261	0.283141	92.6929	0.106167	0.303525	0.00457876	0.279187	0.026427	1.11905	0.00913204	2690.35	68.3944	2.41689	1.22483	65.3836	33.9272	139.68	1846
May-June 2010 Amazon Plume ≥ 2.0um Eukaryotic Metatranscriptome from Station 2 (ACM42)	ACM42	2010-05-25 07:10:00	PolyA-selective Metatranscriptome	Station 2	10.7	2	156	28.6307	0.0176953	31.7955	0.020158	4.47375	0.487038	4.4995	0.489971	1019.8	0.0164799	19.7821	0.0176339	196.254	0.53056	98.7013	0.293313	90.1291	0.0541047	0.415725	0.00241528	0.609038	0.0542101	1.16616	0.00591635	796.66	258.268	2.08946	0.140591	16.7086	5.9503	112.48	1802
May-June 2010 Amazon Plume ≥ 2.0um Eukaryotic Metatranscriptome from Station 23 (ACM43)	ACM43	2010-06-16 08:06:00	PolyA-selective Metatranscriptome	Station 23	10.5	2	156	29.2183	0.0757728	26.4945	0.0427162	3.64105	0.483939	3.662	0.486601	1015.64	0.0190151	15.622	0.0183355	194.246	0.359739	95.3854	0.260845	93.8507	0.135259	0.253865	0.00575347	0.15747	0.0113201	1.10103	0.022518	1449.22	1045.6	2.01027	0.343263	27.9422	21.5538	79.8	1576
May-June 2010 Amazon Plume ≥ 2.0um Eukaryotic Metatranscriptome from Station 3 (ACM44)	ACM44	2010-05-26 08:23:00	PolyA-selective Metatranscriptome	Station 3	10.8	2	156	28.8533	0.128334	30.8041	0.613429	3.75713	0.417856	3.77813	0.420056	1018.98	0.415808	18.9659	0.417456	188.261	0.597634	94.4261	0.283141	92.6929	0.106167	0.303525	0.00457876	0.279187	0.026427	1.11905	0.00913204	2690.35	68.3944	2.41689	1.22483	65.3836	33.9272	139.68	1846
May-June 2010 Amazon Plume ≥ 2.0um Eukaryotic Metatranscriptome from Station 25 (ACM45)	ACM45	2010-06-18 08:45:00	PolyA-selective Metatranscriptome	Station 25	10.5	2	156	29.2145	0.0906375	31.8733	0.026889	3.92687	0.190344	3.94935	0.191325	1019.66	0.0130921	19.6477	0.0132771	213.835	0.759766	108.6	0.524289	84.9218	0.339007	0.653791	0.0159704	0.989935	0.324209	1.22829	0.0184285	2057.58	925.742	3.41937	1.09491	73.7133	47.372	78.48	1775
May-June 2010 Amazon Plume 0.2 - 2.0um Metatranscriptome from Station 2 (ACM46)	ACM46	2010-05-25 08:39:00	Non-selective Metatranscriptome	Station 2	10.6	0.2	2	28.6307	0.0176953	31.7955	0.020158	4.47375	0.487038	4.4995	0.489971	1019.8	0.0164799	19.7821	0.0176339	196.254	0.53056	98.7013	0.293313	90.1291	0.0541047	0.415725	0.00241528	0.609038	0.0542101	1.16616	0.00591635	796.66	258.268	2.08946	0.140591	16.7086	5.9503	112.48	1802
May-June 2010 Amazon Plume ≥ 2.0um Metatranscriptome from Station 2 (ACM47)	ACM47	2010-05-25 08:39:00	Non-selective Metatranscriptome	Station 2	10.6	2	156	28.6307	0.0176953	31.7955	0.020158	4.47375	0.487038	4.4995	0.489971	1019.8	0.0164799	19.7821	0.0176339	196.254	0.53056	98.7013	0.293313	90.1291	0.0541047	0.415725	0.00241528	0.609038	0.0542101	1.16616	0.00591635	796.66	258.268	2.08946	0.140591	16.7086	5.9503	112.48	1802
May-June 2010 Amazon Plume 0.2 - 2.0um Metatranscriptome from Station 3 (ACM48)	ACM48	2010-05-26 08:23:00	Non-selective Metatranscriptome	Station 3	10.4	0.2	2	28.8533	0.128334	30.8041	0.613429	3.75713	0.417856	3.77813	0.420056	1018.98	0.415808	18.9659	0.417456	188.261	0.597634	94.4261	0.283141	92.6929	0.106167	0.303525	0.00457876	0.279187	0.026427	1.11905	0.00913204	2690.35	68.3944	2.41689	1.22483	65.3836	33.9272	139.68	1846
May-June 2010 Amazon Plume ≥ 2.0um Metatranscriptome from Station 3 (ACM49)	ACM49	2010-05-26 09:10:00	Non-selective Metatranscriptome	Station 3	10	2	156	28.8533	0.128334	30.8041	0.613429	3.75713	0.417856	3.77813	0.420056	1018.98	0.415808	18.9659	0.417456	188.261	0.597634	94.4261	0.283141	92.6929	0.106167	0.303525	0.00457876	0.279187	0.026427	1.11905	0.00913204	2690.35	68.3944	2.41689	1.22483	65.3836	33.9272	139.68	1846
May-June 2010 Amazon Plume 0.2 - 2.0um Metatranscriptome from Station 23 (ACM50)	ACM50	2010-06-16 09:04:00	Non-selective Metatranscriptome	Station 23	9.9	0.2	2	29.2183	0.0757728	26.4945	0.0427162	3.64105	0.483939	3.662	0.486601	1015.64	0.0190151	15.622	0.0183355	194.246	0.359739	95.3854	0.260845	93.8507	0.135259	0.253865	0.00575347	0.15747	0.0113201	1.10103	0.022518	1449.22	1045.6	2.01027	0.343263	27.9422	21.5538	79.8	1576
May-June 2010 Amazon Plume ≥ 2.0um Metatranscriptome from Station 23 (ACM51)	ACM51	2010-06-16 09:04:00	Non-selective Metatranscriptome	Station 23	10.3	2	156	29.2183	0.0757728	26.4945	0.0427162	3.64105	0.483939	3.662	0.486601	1015.64	0.0190151	15.622	0.0183355	194.246	0.359739	95.3854	0.260845	93.8507	0.135259	0.253865	0.00575347	0.15747	0.0113201	1.10103	0.022518	1449.22	1045.6	2.01027	0.343263	27.9422	21.5538	79.8	1576
May-June 2010 Amazon Plume ≥ 2.0um Metatranscriptome from Station 25 (ACM52)	ACM52	2010-06-18 09:30:00	Non-selective Metatranscriptome	Station 25	9.5	2	156	29.2145	0.0906375	31.8733	0.026889	3.92687	0.190344	3.94935	0.191325	1019.66	0.0130921	19.6477	0.0132771	213.835	0.759766	108.6	0.524289	84.9218	0.339007	0.653791	0.0159704	0.989935	0.324209	1.22829	0.0184285	2057.58	925.742	3.41937	1.09491	73.7133	47.372	78.48	1775
May-June 2010 Amazon Plume 0.2 - 2.0um Metagenome from Station 25 (ACM53)	ACM53	2010-06-18 08:45:00	Metagenome	Station 25	9.8	0.2	2	29.2145	0.0906375	31.8733	0.026889	3.92687	0.190344	3.94935	0.191325	1019.66	0.0130921	19.6477	0.0132771	213.835	0.759766	108.6	0.524289	84.9218	0.339007	0.653791	0.0159704	0.989935	0.324209	1.22829	0.0184285	2057.58	925.742	3.41937	1.09491	73.7133	47.372	78.48	1775
May-June 2010 Amazon Plume ≥ 2.0um Metagenome from Station 25 (ACM54)	ACM54	2010-06-18 09:30:00	Metagenome	Station 25	5.05	2	156	29.2145	0.0906375	31.8733	0.026889	3.92687	0.190344	3.94935	0.191325	1019.66	0.0130921	19.6477	0.0132771	213.835	0.759766	108.6	0.524289	84.9218	0.339007	0.653791	0.0159704	0.989935	0.324209	1.22829	0.0184285	2057.58	925.742	3.41937	1.09491	73.7133	47.372	78.48	1775
May-June 2010 Amazon Plume 0.2 - 2.0um Metagenome from Station 27 (ACM55)	ACM55	2010-06-21 08:43:00	Metagenome	Station 27	13.4	0.2	2	28.3996	0.0235987	36.0291	0.018056	3.89493	0.340068	3.91727	0.341998	1023.05	0.0211676	23.0374	0.0213379	188.385	0.393733	96.945	0.221629	95.4401	0.0721356	0.186693	0.00301484	0.0144133	0.00761839	1.06597	0.0349151	1621.32	970.752	4.21245	1.69095	80.3644	70.1059	16.11	2005
May-June 2010 Amazon Plume ≥ 2.0um Metagenome from Station 27 (ACM56)	ACM56	2010-06-21 09:28:00	Metagenome	Station 27	12.8	2	156	28.3996	0.0235987	36.0291	0.018056	3.89493	0.340068	3.91727	0.341998	1023.05	0.0211676	23.0374	0.0213379	188.385	0.393733	96.945	0.221629	95.4401	0.0721356	0.186693	0.00301484	0.0144133	0.00761839	1.06597	0.0349151	1621.32	970.752	4.21245	1.69095	80.3644	70.1059	16.11	2005
May-June 2010 Amazon Plume ≥ 2.0um Eukaryotic Metatranscriptome from Station 27 (ACM57)	ACM57	2010-06-21 09:28:00	PolyA-selective Metatranscriptome	Station 27	17.6	2	156	28.3996	0.0235987	36.0291	0.018056	3.89493	0.340068	3.91727	0.341998	1023.05	0.0211676	23.0374	0.0213379	188.385	0.393733	96.945	0.221629	95.4401	0.0721356	0.186693	0.00301484	0.0144133	0.00761839	1.06597	0.0349151	1621.32	970.752	4.21245	1.69095	80.3644	70.1059	16.11	2005
May-June 2010 Amazon Plume 0.2 - 2.0um Metatranscriptome from Station 25 (ACM58)	ACM58	2010-06-18 08:45:00	Non-selective Metatranscriptome	Station 25	9.7	0.2	2	29.2145	0.0906375	31.8733	0.026889	3.92687	0.190344	3.94935	0.191325	1019.66	0.0130921	19.6477	0.0132771	213.835	0.759766	108.6	0.524289	84.9218	0.339007	0.653791	0.0159704	0.989935	0.324209	1.22829	0.0184285	2057.58	925.742	3.41937	1.09491	73.7133	47.372	78.48	1775
May-June 2010 Amazon Plume 0.2 - 2.0um Metatranscriptome from Station 27 (ACM59)	ACM59	2010-06-21 08:43:00	Non-selective Metatranscriptome	Station 27	12.5	0.2	2	28.3996	0.0235987	36.0291	0.018056	3.89493	0.340068	3.91727	0.341998	1023.05	0.0211676	23.0374	0.0213379	188.385	0.393733	96.945	0.221629	95.4401	0.0721356	0.186693	0.00301484	0.0144133	0.00761839	1.06597	0.0349151	1621.32	970.752	4.21245	1.69095	80.3644	70.1059	16.11	2005
May-June 2010 Amazon Plume ≥ 2.0um Metatranscriptome from Station 27 (ACM60)	ACM60	2010-06-21 07:55:00	Non-selective Metatranscriptome	Station 27	9.6	2	156	28.3996	0.0235987	36.0291	0.018056	3.89493	0.340068	3.91727	0.341998	1023.05	0.0211676	23.0374	0.0213379	188.385	0.393733	96.945	0.221629	95.4401	0.0721356	0.186693	0.00301484	0.0144133	0.00761839	1.06597	0.0349151	1621.32	970.752	4.21245	1.69095	80.3644	70.1059	16.11	2005

## Sheet: Library_Metadata
Library_Name	Sequencing_Method	Sequencing_machine	CAMERA_Accession	NCBI_Bioproject_Accession	NCBI_Biosample_Accession	NCBI_SRA_Accession	total_reads	paired_reads	paired_read_mean_length	subtracted_rRNA_reads	subtracted_internal_standard_reads	internal_standard_normalization_factor
ACM1	Illumina PE 150x150	Genome Analyzer IIx		PRJNA237344	SAMN02628401		10857390	3650345	187	-	24752	326737
ACM2	Illumina PE 150x150	Genome Analyzer IIx		PRJNA237344	SAMN02628404		14976700	5355957	193	-	9800	824111
ACM3	Illumina PE 150x150	Genome Analyzer IIx		PRJNA237344	SAMN02628411		12190386	4211422	187	-	3447	2.34764e+06
ACM4	Illumina PE 150x150	Genome Analyzer IIx		PRJNA237344	SAMN02628416		13175052	4656473	188	-	2845	2.71859e+06
ACM5	Illumina PE 150x150	Genome Analyzer IIx		PRJNA237344	SAMN02628419		10276722	3212733	183	-	53392	200129
ACM6	Illumina PE 150x150	Genome Analyzer IIx		PRJNA237344	SAMN02628424		17708840	6343198	194	-	14797	606156
ACM7	Illumina PE 150x150	Genome Analyzer IIx		PRJNA237346	SAMN02628434		31889938	10261507	181	9916	113810	-
ACM8	Illumina PE 150x150	Genome Analyzer IIx		PRJNA237346	SAMN02628435		36655950	11572252	180	25672	17455	-
ACM9	Illumina PE 150x150	Genome Analyzer IIx		PRJNA237346	SAMN02628436		30854896	9050683	174	11481	273423	-
ACM10	Illumina PE 150x150	Genome Analyzer IIx		PRJNA237346	SAMN02628425		31861588	9679397	177	16502	203133	-
ACM11	Illumina PE 150x150	Genome Analyzer IIx		PRJNA237345	SAMN02628377		32130782	5393725	185	3078368	37903	168983
ACM12	Illumina PE 150x150	Genome Analyzer IIx		PRJNA237345	SAMN02628378		42130040	5084135	181	2998436	41397	188525
ACM13	Illumina PE 150x150	Genome Analyzer IIx		PRJNA237345	SAMN02628379		48314422	9701872	181	5142194	354928	12895.7
ACM14	Illumina PE 150x150	Genome Analyzer IIx		PRJNA237345	SAMN02628380		47125968	9750279	182	5204912	54005	85943.9
ACM15	Illumina PE 150x150	Genome Analyzer IIx		PRJNA237345	SAMN02628381		8380094	845395	182	371144	2772	2.13243e+06
ACM16	Illumina PE 150x150	Genome Analyzer IIx		PRJNA237345	SAMN02628382		74438948	14288947	186	6426923	179159	20943.7
ACM17	Illumina PE 150x150	Genome Analyzer IIx		PRJNA237345	SAMN02628383		52762098	10530220	186	4632311	274916	16386.4
ACM18	Illumina PE 150x150	Genome Analyzer IIx		PRJNA237344	SAMN02628402		32625562	6972957	212	-	5360	1.4759e+06
ACM19	Illumina PE 150x150	Genome Analyzer IIx		PRJNA237344	SAMN02628403		8741204	1813399	203	-	23073	349248
ACM20	Illumina PE 150x150	Genome Analyzer IIx		PRJNA237344	SAMN02628405		6641378	1330783	209	-	669	1.14474e+07
ACM21	Illumina PE 150x150	Genome Analyzer IIx		PRJNA237344	SAMN02628406		16598893	6652135	197.8	-	59172	146836
ACM22	Illumina PE 150x150	Genome Analyzer IIx		PRJNA237344	SAMN02628407		49112276	9713864	209	-	3983	337421
ACM23	Illumina PE 150x150	MiSeq		PRJNA237344	SAMN02628408		12075574	3366035	218	-	21104	589720
ACM24	Illumina PE 150x150	MiSeq		PRJNA237344	SAMN02628409		11198834	4514764	219	-	20798	603802
ACM25	Illumina PE 150x150	Genome Analyzer IIx		PRJNA237344	SAMN02628410		13785630	3719777	186	-	4	7.06169e+07
ACM26	Illumina PE 150x150	Genome Analyzer IIx		PRJNA237346	SAMN02628426		49910620	11095335	190	24101	665145	-
ACM27	Illumina PE 150x150	Genome Analyzer IIx		PRJNA237346	SAMN02628427		44605206	8047969	191	38735	176026	-
ACM28	Illumina PE 150x150	Genome Analyzer IIx		PRJNA237346	SAMN02628428		41256444	7697260	187	13833	523225	-
ACM29	Illumina PE 150x150	Genome Analyzer IIx		PRJNA237345	SAMN02628384		20334158	3698936	196	1727243	28987	334631
ACM30	Illumina PE 150x150	Genome Analyzer IIx		PRJNA237345	SAMN02628385		30739372	5358597	198	2814909	20304	925928
ACM31	Illumina PE 150x150	Genome Analyzer IIx		PRJNA237345	SAMN02628386		17050058	1929806	189	1205328	8631	423090
ACM32	Illumina PE 150x150	Genome Analyzer IIx		PRJNA237345	SAMN02628387		22859866	4172258	189	2725619	87184	42790.4
ACM33	Illumina PE 150x150	Genome Analyzer IIx		PRJNA237345	SAMN02628388		23813348	2059460	188	1460635	5645	654064
ACM34	Illumina PE 150x150	Genome Analyzer IIx		PRJNA237345	SAMN02628389		31619420	11466966	209	7799660	67331	70398.7
ACM35	Illumina PE 150x150	Genome Analyzer IIx		PRJNA237345	SAMN02628390		28739012	11301324	202	9521694	139630	45963.1
ACM36	Illumina PE 150x150	Genome Analyzer IIx		PRJNA237344	SAMN02628412		14399836	1325814	194	-	25	-
ACM37	Illumina PE 150x150	Genome Analyzer IIx		PRJNA237344	SAMN02628413		4666982	1313669	207	-	567	1.35336e+07
ACM38	Illumina PE 150x150	Genome Analyzer IIx		PRJNA237344	SAMN02628414		5557108	280840	213	-	32	2.06871e+08
ACM39	Illumina PE 150x150	Genome Analyzer IIx		PRJNA237344	SAMN02628415		11468100	4154716	209	-	1465	2.38728e+06
ACM40	Illumina PE 150x150	Genome Analyzer IIx		PRJNA237344	SAMN02628417		24880670	3324817	216	-	258	1.39307e+06
ACM41	Illumina PE 150x150	Genome Analyzer IIx		PRJNA237344	SAMN02628418		7634288	1753412	205	-	0	-
ACM42	Illumina PE 150x150	Genome Analyzer IIx		PRJNA237346	SAMN02628429		38540340	8200603	196	15358	165972	-
ACM43	Illumina PE 150x150	Genome Analyzer IIx		PRJNA237346	SAMN02628430		29724384	4182940	179	7345	5	-
ACM44	Illumina PE 150x150	Genome Analyzer IIx		PRJNA237346	SAMN02628431		43128794	6988609	197	16280	167177	-
ACM45	Illumina PE 150x150	Genome Analyzer IIx		PRJNA237346	SAMN02628432		38676874	6959227	174	18651	0	-
ACM46	Illumina PE 150x150	Genome Analyzer IIx		PRJNA237345	SAMN02628391		38834546	6690564	178	4242419	91817	60426.2
ACM47	Illumina PE 150x150	Genome Analyzer IIx		PRJNA237345	SAMN02628392		32779414	7644381	199	1781642	21965	496871
ACM48	Illumina PE 150x150	Genome Analyzer IIx		PRJNA237345	SAMN02628393		29548924	5346824	180	3348667	7919	520152
ACM49	Illumina PE 150x150	Genome Analyzer IIx		PRJNA237345	SAMN02628394		30553976	6271644	180	3733626	6981	1.12533e+06
ACM50	Illumina PE 150x150	Genome Analyzer IIx		PRJNA237345	SAMN02628395		28387532	5327535	192	3677162	11023	412247
ACM51	Illumina PE 150x150	HiSeq 2000		PRJNA237345	SAMN02628396		37024216	13564669	210	9016444	353664	11030.5
ACM52	Illumina PE 150x150	Genome Analyzer IIx		PRJNA237345	SAMN02628397		25523662	8772347	193	7628324	3880	1.32899e+06
ACM53	Illumina PE 150x150	Genome Analyzer IIx		PRJNA237344	SAMN02628420		3997400	263233	215	-	48	1.4481e+08
ACM54	Illumina PE 150x150	HiSeq 2500		PRJNA237344	SAMN02628421		6746418	5468342	212.9	-	127012	104368
ACM55	Illumina PE 150x150	Genome Analyzer IIx		PRJNA237344	SAMN02628422		18352782	4217346	239	-	83	5.60555e+07
ACM56	Illumina PE 150x150	Genome Analyzer IIx		PRJNA237344	SAMN02628423		13803258	2665169	198	-	1823	1.8992e+06
ACM57	Illumina PE 150x150	Genome Analyzer IIx		PRJNA237346	SAMN02628433		44301564	7450757	197	36389	7	-
ACM58	Illumina PE 150x150	Genome Analyzer IIx		PRJNA237345	SAMN02628398		40996538	3242424	184	1802186	13547	852842
ACM59	Illumina PE 150x150	Genome Analyzer IIx		PRJNA237345	SAMN02628399		30982148	6128209	195	3205147	19795	158696
ACM60	Illumina PE 150x150	Genome Analyzer IIx		PRJNA237345	SAMN02628400		37098936	3905567	186	1777555	315050	20514.8
